# Supplementary material for: MotorPlex provides accurate variant detection across large muscle genes both in single myopathic patients and in pools of DNA samples
Source: Acta Neuropathol Commun. 2014 Sep 11;2:100. doi: 10.1186/s40478-014-0100-3 (PMC4172906; doi:10.1186/s40478-014-0100-3)
Supplement: Supplementary file 1 — Additional file 1: Table S1.: List of genes. (XLS 32 KB) [file 40478_2014_9100_MOESM1_ESM.xls]

## Sheet: MotorHaloplex Gene Group
	Supplementary Table 1
	Target ID	Interval	Group(s)
	ACADVL	chr17:7120454-7128426	Group 9
	ACTA1	chr1:229567235-229568872	Group 3
	AGL	chr1:100316588-100387217	Group 9
	ANO5	chr11:22215028-22301321	Group 1	Group 4
	ATP2A1	chr16:28889871-28915775	Group 6
	ATP7A	chrX:77220925-77302077	Group 12
	B3GALNT2	chr1:235613510-235667562	Group 1	Group 2
	BAG3	chr10:121411177-121436804	Group 5
	BIN1	chr2:127806091-127864529	Group 3
	CACNA1S	chr1:201008948-201081477	Group 7	Group 8
	CAPN3	chr15:42646593-42704425	Group 1
	CAV3	chr3:8775552-8787563	Group 1	Group 4	Group 5	Group 6	Group 10
	CFL2	chr14:35182060-35183756	Group 3
	CHKB	chr22:51017599-51021220	Group 2
	CNTN1	chr12:41302224-41463847	Group 3
	COL6A1	chr21:47401754-47424662	Group 2
	COL6A2	chr21:47531380-47552476	Group 2
	COL6A3	chr2:238233406-238305470	Group 2
	CPT1B	chr22:51007756-51016354	Group 9
	CPT2	chr1:53662605-53679277	Group 9
	CRYAB	chr11:111779477-111782458	Group 5
	DES	chr2:220283174-220290722	Group 1	Group 5
	DMD	chrX:31132797-33357392	Group 1
	DNAJB6	chr7:157151256-157208802	Group 1
	DNM2	chr19:10824132-10941733	Group 2	Group 3	Group 4
	DOLK	chr9:131707955-131709592	Group 10
	DPM2	chr9:130697990-130700109	Group 2
	DPM3	chr1:155112427-155112816	Group 1
	DYSF	chr2:71681118-71913632	Group 1	Group 4
	EMD	chrX:153607834-153609567	Group 1
	ENO3	chr17:4855114-4860352	Group 9
	FHL1	chrX:135251951-135292194	Group 1	Group 2	Group 5
	FKRP	chr19:47258697-47260205	Group 2
	FKTN	chr9:108337303-108402414	Group 1	Group 2
	FLNC	chr7:128470681-128498587	Group 4	Group 5
	GAA	chr17:78078375-78093140	Group 9
	GBE1	chr3:81539547-81810833	Group 9
	GMPPB	chr3:49759174-49761169	Group 1	Group 2
	GNE	chr9:36216214-36277049	Group 4
	GTDC2	chr3:43121170-43122933	Group 2
	GYG1	chr3:148709417-148744788	Group 9
	GYS1	chr19:49472534-49496379	Group 9
	ISPD	chr7:16131309-16460957	Group 2
	ITGA7	chr12:56078831-56106063	Group 2
	KBTBD13	chr15:65369143-65370540	Group 3
	LAMA2	chr6:129204380-129837502	Group 2
	LAMP2	chrX:119562328-119603034	Group 5
	LARGE	chr22:33562738-34157473	Group 2
	LDB3	chr10:88428438-88492743	Group 4	Group 5	Group 10
	LDHA	chr11:18418084-18428933	Group 9
	LMNA	chr1:156084699-156109640	Group 1	Group 10
	MEGF10	chr5:126666990-126793020	Group 3
	MTM1	chrX:149761066-149840078	Group 3
	MYBPC3	chr11:47353411-47374208	Group 3	Group 10
	MYH2	chr17:10368761-10451247	Group 3
	MYH7	chr14:23882052-23902951	Group 3	Group 4	Group 10
	MYOT	chr5:137206330-137223084	Group 1	Group 4	Group 5
	NEB	chr2:152342263-152589680	Group 3	Group 4
	PDE9A	chr21:44073914-44195413	Group 16
	PFKM	chr12:48499819-48539501	Group 9
	PGAM2	chr7:44102352-44105138	Group 9
	PGK1	chrX:77359827-77381337	Group 9
	PGM1	chr1:64059149-64125356	Group 9
	PHKA1	chrX:71800841-71933738	Group 9
	PLEC1	chr8:144990334-145049547	Group 1	Group 5
	POMGNT1	chr1:46654380-46663503	Group 1	Group 2
	POMT1	chr9:134379595-134398503	Group 1	Group 2
	POMT2	chr14:77743708-77787034	Group 1	Group 2
	PTRF	chr17:40556694-40575125	Group 1
	PYGM	chr11:64514017-64527380	Group 9
	RRM2B	chr8:103220350-103251112	Group 16
	RYR1	chr19:38924459-39078070	Group 3	Group 8
	SEPN1	chr1:26126711-26142219	Group 2	Group 3	Group 5
	SGCA	chr17:48243391-48253222	Group 1
	SGCB	chr4:52890112-52904435	Group 1
	SGCD	chr5:155756576-156186411	Group 1
	SGCG	chr13:23777823-23898690	Group 1
	SLC22A5	chr5:131705654-131729974	Group 9
	SLC25A20	chr3:48895132-48936237	Group 9
	SMCHD1	chr18:2656064-2802560	Group 1
	SUCLA2	chr13:48517495-48575415	Group 16
	SYNE1	chr6:152443560-152949476	Group 1
	SYNE2	chr14:64375856-64692292	Group 1
	TCAP	chr17:37821602-37822372	Group 1	Group 2
	TK2	chr16:66542649-66584196	Group 16
	TMEM43	chr3:14166683-14183305	Group 1
	TNNT1	chr19:55644272-55660584	Group 3
	TNPO3	chr7:128597298-128694834	Group 1
	TPM2	chr9:35682067-35689824	Group 3
	TPM3	chr1:154130104-154164504	Group 3
	TRIM32	chr9:119460011-119461993	Group 1	Group 3
	TTN	chr2:179391728-179682294	Group 1	Group 3	Group 4	Group 5	Group 10
	VCP	chr9:35057103-35072360	Group 4
