# Supplementary material for: MotorPlex provides accurate variant detection across large muscle genes both in single myopathic patients and in pools of DNA samples
Source: Acta Neuropathol Commun. 2014 Sep 11;2:100. doi: 10.1186/s40478-014-0100-3 (PMC4172906; doi:10.1186/s40478-014-0100-3)
Supplement: Supplementary file 2 — Additional file 2: Table S2.: Training set samples. (XLS 30 KB) [file 40478_2014_9100_MOESM2_ESM.xls]

## Sheet: Indicazioni cliniche
	Supplementary Table 2
	Sample ID	Sex	Clinical diagnosis	Previous tests
	Single1	M	CM	MTM, BIN1, ANO5
	Single2	M	CM	LMNA, TNPO3
	Single3	M	LGMD	DYSF
	Single4	F	CM	CAPN3, LMNA, SEPN1
	Single5	F	CM	ANO5
	Single6	M	LGMD	ANO5, DYSF, CAPN3
	Single7	M	LGMD/Emery Dreifuss	LMNA
	Single8	M	LGMD	ANO5
	Single9	M	LGMD	ANO5, DYSF
	Single10	F	LGMD	ANO5, DYSF, SGC
	Single11	M	CM	ANO5
	Single12	M	LGMD	FSHD (del), CAPN3, ANO5
	Single13	M	CM	SMN1
	Single14	F	LGMD	CAPN3, ANO5, DYSF, FKRP, POMT1, POMT2,POMGnT1, LARGE, fukutin
	Single15	F	LGMD/CM	CAPN3, ANO5, TCAP, TRIM32, FKTN, POMT1
	Single16	M	LGMD and cardiomyopathy	DMD (dup/del), ANO5, DYSF, TNPO3
	Single17	M	CM	DMD (del/dup)
	Single18	M	CM	SGCA, SGCB, SGCG, SGCD, FSHD (del)
	Single19	M	LGMD	FSHD (del), ANO5
	Single20	M	LGMD and cardiomyopathy	DMD (del/dup), FSHD (del), LMNA, FKRP, CAV3
