# Supplementary material for: MotorPlex provides accurate variant detection across large muscle genes both in single myopathic patients and in pools of DNA samples
Source: Acta Neuropathol Commun. 2014 Sep 11;2:100. doi: 10.1186/s40478-014-0100-3 (PMC4172906; doi:10.1186/s40478-014-0100-3)
Supplement: Supplementary file 3 — Additional file 3: Table S4.: Run Statistics of PoolSeq experiments. (XLS 23 KB) [file 40478_2014_9100_MOESM3_ESM.xls]

## Sheet: Foglio1
	Supplementary Table S4
	Sample Name	# Reads	trimmed	mapped	mapped on target	% mapped on target
	MHv3_1	19871860	18521868	18462387	18101528	0.980454
	MHv3_2	17033742	15933728	15874773	15525877	0.978022
	MHv3_3	14593736	13569000	13514096	13224027	0.978536
	MHv3_4	10863022	9806568	9769876	9501124	0.972492
	MHv3_5	13556864	11817286	11759851	11468465	0.975222
	MHv3_6	12410014	10505762	10461167	10176679	0.972805
	MHv3_7	19418620	17495604	17423088	17039622	0.977991
	MHv3_8	3396006	2825844	2812625	2732234	0.971418
	MHv3_9	9806188	9111472	9073433	8872425	0.977847
	MHv3_10	13669836	12652902	12603306	12288523	0.975024
	MHv3_11	16004238	15363988	15305960	14956562	0.977172
	MHv3_12	20714030	19693760	19624860	19195697	0.978132
	MHv3_13	13130026	12300398	12254946	11990581	0.978428
	MHv3_14	18393996	17273282	17209195	16830777	0.978011
	MHv3_15	16651948	15102880	15043486	14710721	0.97788
	MHv3_16	19868242	18851594	18793614	18425927	0.980436
	MHv3_17s	21706048	20217046	20152994	19702873	0.977665
	MHv3_18s	21388356	19700874	19625375	19169786	0.976786
	MHv3_19s	20143120	18145536	18067424	17630201	0.9758
	MHv3_20s	17186966	15872708	15801223	15382375	0.973493
	MHv3_21s	14152824	13220188	13167386	12845198	0.975531
	MHv3_22	23858778	22451900	22379599	21975922	0.981962
	MHv3_23	6707450	6169478	6144888	6026307	0.980702
	MHv3_24	3402538	2942480	2931017	2860649	0.975992
	MHv3_25	9998154	8692664	8650682	8405703	0.971681
	MHv3_26	8574440	7729148	7692549	7458131	0.969527
	MHv3_27	6741946	5939840	5909920	5714247	0.966891
	MHv3_28	8186254	7494562	7455920	7271272	0.975235
	MHv3_29	46127388	45055316	44910586	44254552	0.985392
	MHv3_30	13790308	13098292	13045331	12769025	0.97882
	MHv3_31	21378108	19862626	19792543	19342278	0.977251
	MHv3_32	13536216	12283100	12234610	11932742	0.975327
	MHv3_33	44350646	42606524	42448237	41713749	0.982697
	MHv3_34	44207496	42332834	42194568	41543209	0.984563
	MHv3_35	15896180	14012236	13949842	13641783	0.977917
	MHv3_36	17020962	15872740	15816461	15531893	0.982008
	MHv3_37	16575326	15240244	15176679	14903394	0.981993
	MHv3_38s	33463050	32401412	32286855	31738757	0.983024
	MHv3_39s	31352176	30072076	29945751	29404289	0.981919
	MHv3_40s	16510094	15596170	15539314	15225006	0.979773
	MHv3_41s	19359996	17192468	17121625	16621897	0.970813
	MHv3_42s	21536998	18699654	18622805	18125785	0.973311
