# Supplementary material for: MotorPlex provides accurate variant detection across large muscle genes both in single myopathic patients and in pools of DNA samples
Source: Acta Neuropathol Commun. 2014 Sep 11;2:100. doi: 10.1186/s40478-014-0100-3 (PMC4172906; doi:10.1186/s40478-014-0100-3)
Supplement: Supplementary file 6 — Additional file 6: Table S5.: Summary of variants identified in training set samples. (XLS 22 KB) [file 40478_2014_9100_MOESM6_ESM.xls]

## Sheet: Foglio1
	Supplementary Table 5
	Sample ID	Tot calls on target	Stop gain/loss	Non synonimous	synonimous	InDel	Splicing
	Single1	194	0	73	118	1	2
	Single2	259	1	102	152	2	2
	Single3	273	1	102	165	3	2
	Single4	267	0	104	160	2	1
	Single5	259	1	99	156	3	0
	Single6	319	0	133	184	1	1
	Single7	236	1	94	138	2	1
	Single8	205	1	89	112	2	1
	Single9	207	0	79	125	2	1
	Single10	270	0	107	160	2	1
	Single11	247	2	92	149	3	1
	Single12	255	0	97	155	2	1
	Single13	260	1	105	152	1	1
	Single14	251	0	110	139	2	0
	Single15	234	4	101	128	0	1
	Single16	220	0	82	134	2	2
	Single17	276	2	110	159	1	4
	Single18	220	0	82	134	2	2
	Single19	274	0	98	175	1	0
	Single20	265	0	108	154	2	1

## Sheet: Foglio2
1
2
3
2
3
0
1
1
2
2
3
2
2
2
2
2
2
1
2
1
