# Supplementary material for: MotorPlex provides accurate variant detection across large muscle genes both in single myopathic patients and in pools of DNA samples
Source: Acta Neuropathol Commun. 2014 Sep 11;2:100. doi: 10.1186/s40478-014-0100-3 (PMC4172906; doi:10.1186/s40478-014-0100-3)
Supplement: Supplementary file 8 — Additional file 8: Table S6.: Summary of rare variants identified in PoolSeq experiments. (XLS 40 KB) [file 40478_2014_9100_MOESM8_ESM.xls]

## Sheet: Foglio1
	Supplementary Table 6
	Detector Pool	Scout Pool	Total Rare Variants	Stop gain/loss	Non synonimous	synonimous	Indel	Splicing	% reads in the detector	% reads scout
	MHv3_1	MHv3_17s	17	1	11	5	0	0	0.102353	0.0458333
	MHv3_1	MHv3_18s	20	0	13	7	0	0	0.0945	0.0485714
	MHv3_1	MHv3_19s	7	0	3	4	0	0	0.102857	0.055
	MHv3_1	MHv3_20s	7	0	4	3	0	0	0.101429	0.045
	MHv3_1	MHv3_21s	9	0	6	3	0	0	0.101111	0.04
	MHv3_2	MHv3_17s	5	0	4	1	0	0	0.05	0.0233333
	MHv3_2	MHv3_18s	5	0	4	1	0	0	0.15	0.0575
	MHv3_2	MHv3_19s	11	0	6	5	0	0	0.103636	0.051
	MHv3_2	MHv3_20s	12	0	9	3	0	0	0.1125	0.0466667
	MHv3_2	MHv3_21s	11	0	10	1	0	0	0.0627273	0.03
	MHv3_3	MHv3_17s	10	0	6	3	1	0	0.092	0.03875
	MHv3_3	MHv3_18s	7	0	4	3	0	0	0.08375	0.03
	MHv3_3	MHv3_19s	7	0	6	1	0	0	0.117143	0.046
	MHv3_3	MHv3_20s	11	0	5	5	1	0	0.104545	0.0466667
	MHv3_3	MHv3_21s	3	0	3	0	0	0	0.0333333	0.03
	MHv3_4	MHv3_17s	8	0	5	2	1	0	0.095	0.0228571
	MHv3_4	MHv3_18s	8	0	5	3	0	0	0.085	0.0257143
	MHv3_4	MHv3_19s	6	0	3	3	0	0	0.068	0.012
	MHv3_4	MHv3_20s	3	0	2	1	0	0	0.0966667	0.03
	MHv3_4	MHv3_21s	11	0	8	2	0	1	0.194545	0.06
	MHv3_5	MHv3_17s	6	0	4	1	1	0	0.134	0.0466667
	MHv3_5	MHv3_18s	9	0	8	1	0	1	0.0825	0.02
	MHv3_5	MHv3_19s	9	0	6	3	0	0	0.114	0.025
	MHv3_5	MHv3_20s	30	0	19	11	0	0	0.0764286	0.025
	MHv3_5	MHv3_21s	8	0	5	3	0	0	0.09125	0.0257143
	MHv3_6	MHv3_17s	2	0	1	1	0	0	0.075	0.01
	MHv3_6	MHv3_18s	5	0	4	1	0	0	0.186667	0.0466667
	MHv3_6	MHv3_19s	3	0	1	2	0	0	0.0675	0.0133333
	MHv3_6	MHv3_20s	6	0	4	2	0	0	0.09	0.03
	MHv3_6	MHv3_21s	6	0	3	3	0	0	0.065	0.0228571
	MHv3_7	MHv3_17s	5	1	3	1	0	0	0.109389	0.0266667
	MHv3_7	MHv3_18s	4	0	3	1	0	0	0.1625	0.0633333
	MHv3_7	MHv3_19s	7	0	4	2	1	0	0.126	0.0516667
	MHv3_7	MHv3_20s	8	0	5	2	0	1	0.0383333	0.0166667
	MHv3_7	MHv3_21s	5	0	3	2	0	0	0.0475	0.03
	MHv3_8	MHv3_17s	4	0	2	0	2	0	0.2125	0.04
	MHv3_8	MHv3_18s	1	0	0	1	0	0	0.05	0.03
	MHv3_8	MHv3_19s	8	0	8	0	0	0	0.04	0.01375
	MHv3_8	MHv3_20s	9	0	6	2	0	1	0.131429	0.05125
	MHv3_8	MHv3_21s	7	0	4	3	0	0	0.058	0.03
	MHv3_9	MHv3_17s	3	0	2	1	0	0	0.0666667	0.0266667
	MHv3_9	MHv3_18s	3	0	2	1	0	0	0.14	0.035
	MHv3_9	MHv3_19s	6	0	5	1	0	0	0.0725	0.0266667
	MHv3_9	MHv3_20s	6	0	5	1	0	0	0.0825	0.03
	MHv3_9	MHv3_21s	5	1	3	1	0	0	0.07	0.02
	MHv3_10	MHv3_17s	8	1	4	3	0	0	0.0842857	0.02
	MHv3_10	MHv3_18s	8	0	4	4	0	0	0.11	0.0266667
	MHv3_10	MHv3_19s	5	0	4	1	0	0	0.153333	0.0325
	MHv3_10	MHv3_20s	11	0	5	5	0	1	0.074	0.0188889
	MHv3_10	MHv3_21s	5	0	4	1	0	0	0.0475	0.01
	MHv3_11	MHv3_17s	3	0	2	1	0	0	0.116667	0.025
	MHv3_11	MHv3_18s	9	0	2	7	0	0	0.117778	0.03625
	MHv3_11	MHv3_19s	5	0	3	2	0	0	0.08	0.0375
	MHv3_11	MHv3_20s	8	0	4	4	0	0	0.065	0.0175
	MHv3_11	MHv3_21s	3	0	2	1	0	0	0.133333	0.055
	MHv3_12	MHv3_17s	2	0	0	2	0	0	0.105	0.03
	MHv3_12	MHv3_18s	6	1	4	0	1	0	0.0983333	0.034
	MHv3_12	MHv3_19s	5	0	2	3	0	0	0.102	0.05
	MHv3_12	MHv3_20s	27	0	18	9	0	0	0.0722222	0.0375
	MHv3_12	MHv3_21s	7	0	2	4	1	0	0.0957143	0.05
	MHv3_13	MHv3_17s	5	0	3	1	1	0	0.116	0.03
	MHv3_13	MHv3_18s	9	1	7	1	0	0	0.128889	0.02625
	MHv3_13	MHv3_19s	8	0	4	4	0	0	0.08125	0.0216667
	MHv3_13	MHv3_20s	7	1	3	2	1	0	0.0685714	0.016
	MHv3_13	MHv3_21s	8	0	4	4	0	0	0.08625	0.018
	MHv3_14	MHv3_17s	7	0	5	2	0	0	0.115714	0.024
	MHv3_14	MHv3_18s	5	1	4	0	0	0	0.06	0.0233333
	MHv3_14	MHv3_19s	5	0	4	1	0	0	0.132	0.034
	MHv3_14	MHv3_20s	6	0	2	3	0	1	0.0933333	0.0283333
	MHv3_14	MHv3_21s	9	0	7	2	0	0	0.0755556	0.0175
	MHv3_15	MHv3_17s	10	0	10	0	0	0	0.152	0.035
	MHv3_15	MHv3_18s	2	0	2	0	0	0	0.045	0.01
	MHv3_15	MHv3_19s	14	0	2	9	1	1	0.0985714	0.0266667
	MHv3_15	MHv3_20s	4	0	2	2	0	0	0.0675	0.02
	MHv3_15	MHv3_21s	13	2	11	0	0	0	0.0976923	0.0272727
	MHv3_16	MHv3_17s	3	0	2	1	0	0	0.136667	0.04
	MHv3_16	MHv3_18s	6	0	5	1	0	0	0.065	0.02
	MHv3_16	MHv3_19s	6	0	4	1	0	1	0.08	0.0283333
	MHv3_16	MHv3_20s	10	2	6	2	0	0	0.098	0.038
	MHv3_16	MHv3_21s	5	0	5	0	0	0	0.116	0.044
	MHv3_22	MHv3_38s	6	0	5	1	0	0	0.1	0.0166667
	MHv3_22	MHv3_39s	4	1	1	2	0	0	0.0925	0.02
	MHv3_22	MHv3_40s	11	0	9	2	0	0	0.121818	0.049
	MHv3_22	MHv3_41s	4	0	2	2	0	0	0.0975	0.0333333
	MHv3_22	MHv3_42s	5	0	3	2	0	0	0.1	0.0466667
	MHv3_23	MHv3_38s	69	0	34	33	1	1	0.0698551	0.0155
	MHv3_23	MHv3_39s	4	0	4	0	0	0	0.1	0.03
	MHv3_23	MHv3_40s	9	0	3	6	0	0	0.0822222	0.0355556
	MHv3_23	MHv3_41s	10	0	9	1	0	0	0.175	0.132
	MHv3_23	MHv3_42s	7	0	5	1	1	0	0.09	0.0377778
	MHv3_24	MHv3_38s	7	0	5	2	0	0	0.0742857	0.01
	MHv3_24	MHv3_39s	4	0	4	0	0	0	0.045	0.01
	MHv3_24	MHv3_40s	4	0	2	2	0	0	0.1125	0.0466667
	MHv3_24	MHv3_41s	4	0	3	1	0	0	0.0675	0.025
	MHv3_24	MHv3_42s	4	0	3	1	0	0	0.13	0.0266667
	MHv3_25	MHv3_38s	2	1	1	0	0	0	0.1	0.01
	MHv3_25	MHv3_39s	5	0	4	1	0	0	0.08	0.012
	MHv3_25	MHv3_40s	8	0	7	1	0	0	0.065	0.02
	MHv3_25	MHv3_41s	4	0	3	1	0	0	0.1675	0.015
	MHv3_25	MHv3_42s	4	0	3	1	0	0	0.075	0.0225
	MHv3_26	MHv3_38s	7	0	5	2	0	0	0.0457143	-
	MHv3_26	MHv3_39s	3	0	2	1	0	0	0.146667	0.01
	MHv3_26	MHv3_40s	10	0	7	3	0	0	0.059	0.011
	MHv3_26	MHv3_41s	6	0	4	2	0	0	0.065	0.0275
	MHv3_26	MHv3_42s	12	0	8	4	0	0	0.21	0.0245455
	MHv3_27	MHv3_38s	0	0	0	1	0	0	0
	MHv3_27	MHv3_39s	3	0	2	1	0	0	0.09	0.01
	MHv3_27	MHv3_40s	6	0	6	0	0	0	0.068	0.015
	MHv3_27	MHv3_41s	8	0	6	2	0	0	0.0725	0.01
	MHv3_27	MHv3_42s	10	0	7	2	0	1	0.143	0.032
	MHv3_28	MHv3_38s	2	1	0	1	0	0	0.065	0.01
	MHv3_28	MHv3_39s	11	0	7	4	0	0	0.063	0.011
	MHv3_28	MHv3_40s	4	0	3	1	0	0	0.04	0.01
	MHv3_28	MHv3_41s	6	1	3	2	0	0	0.11	0.0142857
	MHv3_28	MHv3_42s	11	0	3	7	0	1	0.144545	0.028
	MHv3_29	MHv3_38s	7	0	4	3	0	0	0.287143	0.14
	MHv3_29	MHv3_39s	1	0	1	0	0	0	0.04	0.02
	MHv3_29	MHv3_40s	1	0	1	0	0	0	0.06	0.06
	MHv3_29	MHv3_41s	7	1	1	4	0	1	0.04	0.0533333
	MHv3_29	MHv3_42s	7	0	4	3	0	0	0.03	0.04875
	MHv3_30	MHv3_38s	9	0	5	4	0	0	0.124444	0.0155556
	MHv3_30	MHv3_39s	5	0	2	3	0	0	0.078	0.02
	MHv3_30	MHv3_40s	0	0	0	0	0	0	0
	MHv3_30	MHv3_41s	6	0	3	3	0	0	0.055	0.025
	MHv3_30	MHv3_42s	10	0	6	4	0	0	0.09	0.035
	MHv3_31	MHv3_38s	13	1	8	3	0	1	0.1	0.0190909
	MHv3_31	MHv3_39s	8	0	6	2	0	0	0.1	0.0242857
	MHv3_31	MHv3_40s	4	0	3	1	0	0	0.1	0.0433333
	MHv3_31	MHv3_41s	3	0	2	1	0	0	0.08	0.0425
	MHv3_31	MHv3_42s	5	0	3	1	1	0	0.078	0.045
	MHv3_32	MHv3_38s	1	0	1	0	0	0	0.2	0.01
	MHv3_32	MHv3_39s	8	0	7	1	0	0	0.14	0.0228571
	MHv3_32	MHv3_40s	10	1	5	4	0	0	0.135	0.0333333
	MHv3_32	MHv3_41s	9	1	7	1	0	0	0.07	0.03
	MHv3_32	MHv3_42s	5	0	4	1	0	0	0.06	0.02
	MHv3_33	MHv3_38s	3	0	2	1	0	0	0.29	0.0733333
	MHv3_33	MHv3_39s	5	0	3	2	0	0	0.046	0.0225
	MHv3_33	MHv3_40s	9	0	4	4	0	1	0.0377778	0.05
	MHv3_33	MHv3_41s	5	0	3	1	0	1	0.0377778	0.034
	MHv3_33	MHv3_42s	3	0	2	1	0	0	0.0377778	0.0133333
	MHv3_34	MHv3_38s	4	0	3	1	0	0	0.0425	0.03
	MHv3_34	MHv3_39s	5	0	2	3	0	0	0.3	0.2
	MHv3_34	MHv3_40s	7	0	5	2	0	0	0.155714	0.032
	MHv3_34	MHv3_41s	1	0	1	0	0	0	0.02	0.01
	MHv3_34	MHv3_42s	0	0	0	0	0	0	0
	MHv3_35	MHv3_38s	19	0	17	2	0	0	0.05	0.01
	MHv3_35	MHv3_39s	6	0	5	1	0	0	0.29	0.0166667
	MHv3_35	MHv3_40s	4	0	4	0	0	0	0.1	0.04
	MHv3_35	MHv3_41s	4	1	2	1	0	0	0.03	0.0125
	MHv3_35	MHv3_42s	1	0	1	0	0	0	0.03
	MHv3_36	MHv3_38s	5	0	3	1	0	0	0.32	0.0766667
	MHv3_36	MHv3_39s	7	0	6	1	0	0	0.07	0.04
	MHv3_36	MHv3_40s	3	0	3	0	0	0	0.04	0.03
	MHv3_36	MHv3_41s	6	0	5	1	0	0	0.03	0.0183333
	MHv3_36	MHv3_42s	5	0	3	0	0	2	0.03	0.016
	MHv3_37	MHv3_38s	13	0	3	10	0	0	0.16	0.02
	MHv3_37	MHv3_39s	4	0	4	0	0	0	0.08	0.07
	MHv3_37	MHv3_40s	5	0	5	0	0	0	0.15	0.035
	MHv3_37	MHv3_41s	8	1	6	1	0	0	0.05	0.0266667
	MHv3_37	MHv3_42s	4	1	2	1	0	0	0.08	0.034
